# Supplementary material for: Refining caregiver vulnerability for clinical practice: determinants of self-rated health in spousal dementia caregivers
Source: BMC Geriatr. 2019 Jan 22;19:18. doi: 10.1186/s12877-019-1033-2 (PMC6343283; doi:10.1186/s12877-019-1033-2)
Supplement: Supplementary file 1 — Table S1. Binary logistic regression analysis of determinants of self-rated health in 134 Alzheimer caregivers. The Table shows the fully adjusted differences in demographic factors, health behaviors, physical health indicators, psychosocial factors and caregiving-specific stressors between the group of caregivers with either good, very good or excellent self-rated health (n = 113) and the group of caregivers with either poor or fair self-rated health (n = 21). Table S2. Adjusted likelihood of caregiving stressors predicting self-rated health. The Table shows the fully adjusted differences in caregiver stressors between the group of caregivers with either good, very good or excellent self-rated health (n = 113) and the group of caregivers with either poor or fair self-rated health (n = 21). (ZIP 19 kb) [file 12877_2019_1033_MOESM1_ESM.zip]

Archive with 2 entries (2 files):
- Additional File 1_Table S1R3.docx
- Additional File 1_Table S2R3.docx
